# Supplementary material for: KCNN4 Promotes the Stemness Potentials of Liver Cancer Stem Cells by Enhancing Glucose Metabolism
Source: Int J Mol Sci. 2022 Jun 23;23(13):6958. doi: 10.3390/ijms23136958 (PMC9266406; doi:10.3390/ijms23136958)
Supplement: Supplementary file 1 [file ijms-23-06958-s001.zip]

Archive with 3 entries (2 files):
- ijms-1729822-supplementary/
- ijms-1729822-supplementary/supplementary figure.pdf
- ijms-1729822-supplementary/supplementary table.pdf
